# Supplementary material for: Network Pharmacology Reveals the Molecular Mechanism of Cuyuxunxi Prescription in Promoting Wound Healing in Patients with Anal Fistula
Source: Evid Based Complement Alternat Med. 2019 Sep 17;2019:3865121. doi: 10.1155/2019/3865121 (PMC6766082; doi:10.1155/2019/3865121)
Supplement: Supplementary Materials — The direct target proteins of chemical ingredients of the five herbal medicines in CYXX prescription in the DrugBank database. [file 3865121.f1.xlsx]

## Sheet:  ingredients_targets_drugban
	drugbankID	drugbankNAME	targetNAME	polypeptideID	TARGETGENE
571	DB00122	Choline	Choline-phosphate cytidylyltransferase B	Q9Y5K3	PCYT1B
572	DB00122	Choline	Acetylcholinesterase	P22303	ACHE
573	DB00122	Choline	Choline-phosphate cytidylyltransferase A	P49585	PCYT1A
574	DB00122	Choline	Phospholipase D2	O14939	PLD2
575	DB00122	Choline	Cholinesterase	P06276	BCHE
576	DB00122	Choline	Phospholipase D1	Q13393	PLD1
577	DB00122	Choline	Phosphoethanolamine/phosphocholine phosphatase	Q8TCT1	PHOSPHO1
578	DB00122	Choline	Neuronal acetylcholine receptor subunit alpha-7	P36544	CHRNA7
593	DB00126	Vitamin C	Lactase-phlorizin hydrolase	P09848	LCT
594	DB00126	Vitamin C	Xylose isomerase	P24300	XYLA
595	DB00126	Vitamin C	Procollagen-lysine,2-oxoglutarate 5-dioxygenase 2	O00469	PLOD2
596	DB00126	Vitamin C	Phytanoyl-CoA dioxygenase, peroxisomal	O14832	PHYH
597	DB00126	Vitamin C	Procollagen-lysine,2-oxoglutarate 5-dioxygenase 3	O60568	PLOD3
598	DB00126	Vitamin C	Gamma-butyrobetaine dioxygenase	O75936	BBOX1
599	DB00126	Vitamin C	Dopamine beta-hydroxylase	P09172	DBH
600	DB00126	Vitamin C	Peptidyl-glycine alpha-amidating monooxygenase	P19021	PAM
601	DB00126	Vitamin C	Prolyl 4-hydroxylase subunit alpha-1	P13674	P4HA1
602	DB00126	Vitamin C	Prolyl 3-hydroxylase 1	Q32P28	P3H1
603	DB00126	Vitamin C	2-oxoglutarate and iron-dependent oxygenase domain-containing protein 2	Q6N063	OGFOD2
604	DB00126	Vitamin C	Alpha-ketoglutarate-dependent dioxygenase alkB homolog 2	Q6NS38	ALKBH2
605	DB00126	Vitamin C	Prolyl 3-hydroxylase 2	Q8IVL5	P3H2
606	DB00126	Vitamin C	Prolyl 3-hydroxylase 3	Q8IVL6	P3H3
607	DB00126	Vitamin C	2-oxoglutarate and iron-dependent oxygenase domain-containing protein 1	Q8N543	OGFOD1
608	DB00126	Vitamin C	Egl nine homolog 2	Q96KS0	EGLN2
609	DB00126	Vitamin C	Alpha-ketoglutarate-dependent dioxygenase alkB homolog 3	Q96Q83	ALKBH3
610	DB00126	Vitamin C	Lysine-specific demethylase 5D	Q9BY66	KDM5D
611	DB00126	Vitamin C	Egl nine homolog 1	Q9GZT9	EGLN1
612	DB00126	Vitamin C	Solute carrier family 23 member 1	Q9UHI7	SLC23A1
613	DB00126	Vitamin C	Procollagen-lysine,2-oxoglutarate 5-dioxygenase 1	Q02809	PLOD1
614	DB00126	Vitamin C	Egl nine homolog 3	Q9H6Z9	EGLN3
615	DB00126	Vitamin C	Trimethyllysine dioxygenase, mitochondrial	Q9NVH6	TMLHE
616	DB00126	Vitamin C	Transmembrane prolyl 4-hydroxylase	Q9NXG6	P4HTM
3500	DB00638	Inulin	Cycloinulo-oligosaccharide fructanotransferase	P10636	CFT
6252	DB01345	Potassium	Sodium/potassium-transporting ATPase subunit alpha-1	P05023	ATP1A1
6356	DB01373	Calcium	Voltage-dependent L-type calcium channel subunit alpha-1C	Q13936	CACNA1C
6357	DB01373	Calcium	Calcium-transporting ATPase type 2C member 1	P98194	ATP2C1
6358	DB01373	Calcium	Troponin C, skeletal muscle	P02585	TNNC2
6359	DB01373	Calcium	Troponin C, slow skeletal and cardiac muscles	P63316	TNNC1
6360	DB01373	Calcium	Spectrin beta chain, non-erythrocytic 1	Q01082	SPTBN1
6361	DB01373	Calcium	Protein S100-B	P04271	S100B
6362	DB01373	Calcium	Calpastatin	P20810	CAST
6363	DB01373	Calcium	Cartilage oligomeric matrix protein	P49747	COMP
6364	DB01373	Calcium	Calmodulin	P0DP23	CALM1
6365	DB01373	Calcium	Amiloride-sensitive amine oxidase [copper-containing]	P19801	AOC1
6366	DB01373	Calcium	Protein S100-A13	Q99584	S100A13
6367	DB01373	Calcium	Alkaline phosphatase, placental type	P05187	ALPP
6368	DB01373	Calcium	Protein S100-A8	P05109	S100A8
6369	DB01373	Calcium	Protein S100-A9	P06702	S100A9
6370	DB01373	Calcium	Protein S100-A2	P29034	S100A2
6371	DB01373	Calcium	Ceruloplasmin	P00450	CP
6372	DB01373	Calcium	Bone morphogenetic protein 4	P12644	BMP4
6373	DB01373	Calcium	Matrix Gla protein	P08493	MGP
6374	DB01373	Calcium	Protocadherin-19	Q8TAB3	PCDH19
6375	DB01373	Calcium	Programmed cell death protein 6	O75340	PDCD6
6810	DB01592	Iron	Transferrin receptor protein 1	P02786	TFRC
6811	DB01592	Iron	Egl nine homolog 1	Q9GZT9	EGLN1
6812	DB01592	Iron	Histone deacetylase 8	Q9BY41	HDAC8
6813	DB01592	Iron	Alpha-hemoglobin-stabilizing protein	Q9NZD4	AHSP
6814	DB01592	Iron	Hemoglobin subunit alpha	P69905	HBA1
6815	DB01592	Iron	Frataxin, mitochondrial	Q16595	FXN
6816	DB01592	Iron	Ferritin heavy chain	P02794	FTH1
6817	DB01592	Iron	Flap endonuclease 1	P39748	FEN1
6818	DB01592	Iron	Endonuclease 8-like 1	Q96FI4	NEIL1
6819	DB01592	Iron	Endonuclease 8-like 2	Q969S2	NEIL2
6820	DB01592	Iron	DNA polymerase beta	P06746	POLB
6821	DB01592	Iron	Ceruloplasmin	P00450	CP
6822	DB01592	Iron	Serotransferrin	P02787	TF
6823	DB01593	Zinc	B1 bradykinin receptor	P46663	BDKRB1
6824	DB01593	Zinc	Methylated-DNA--protein-cysteine methyltransferase	P16455	MGMT
6825	DB01593	Zinc	Fructose-bisphosphate aldolase A	P04075	ALDOA
6826	DB01593	Zinc	Elongation factor 1-alpha 1	P68104	EEF1A1
6827	DB01593	Zinc	Alpha-enolase	P06733	ENO1
6828	DB01593	Zinc	Glyceraldehyde-3-phosphate dehydrogenase, testis-specific	O14556	GAPDHS
6829	DB01593	Zinc	Nucleoside diphosphate kinase A	P15531	NME1
6830	DB01593	Zinc	Protein disulfide-isomerase	P07237	P4HB
6831	DB01593	Zinc	Protein disulfide-isomerase A3	P30101	PDIA3
6832	DB01593	Zinc	Peroxiredoxin-1	Q06830	PRDX1
6833	DB01593	Zinc	Phosphoserine phosphatase	P78330	PSPH
6834	DB01593	Zinc	Triosephosphate isomerase	P60174	TPI1
6835	DB01593	Zinc	Elongation factor Tu, mitochondrial	P49411	TUFM
6836	DB01593	Zinc	Estrogen receptor alpha	P03372	ESR1
6837	DB01593	Zinc	Interleukin-3	P08700	IL3
6838	DB01593	Zinc	Metallothionein-2	P02795	MT2A
6839	DB01593	Zinc	Copper chaperone for superoxide dismutase	O14618	CCS
6840	DB01593	Zinc	Histone deacetylase 1	Q13547	HDAC1
6841	DB01593	Zinc	Histone deacetylase 4	P56524	HDAC4
6842	DB01593	Zinc	DNA-3-methyladenine glycosylase	P29372	MPG
6843	DB01593	Zinc	Semenogelin-1	P04279	SEMG1
6844	DB01593	Zinc	Superoxide dismutase [Cu-Zn]	P00441	SOD1
6845	DB01593	Zinc	Histone deacetylase 8	Q9BY41	HDAC8
6846	DB01593	Zinc	Apoptosis regulatory protein Siva	O15304	SIVA1
6847	DB01593	Zinc	Glycine receptor subunit alpha-1	P23415	GLRA1
6848	DB01593	Zinc	E3 ubiquitin-protein ligase Mdm2	Q00987	MDM2
6849	DB01593	Zinc	Insulin	P01308	INS
6850	DB01593	Zinc	Utrophin	P46939	UTRN
6851	DB01593	Zinc	Aspartoacylase	P45381	ASPA
6852	DB01593	Zinc	Protein S100-A8	P05109	S100A8
6853	DB01593	Zinc	Protein S100-A9	P06702	S100A9
6854	DB01593	Zinc	Matrix metalloproteinase-9	P14780	MMP9
6855	DB01593	Zinc	Tumor protein p73	O15350	TP73
6856	DB01593	Zinc	Protein S100-A2	P29034	S100A2
6857	DB01593	Zinc	Cellular tumor antigen p53	P04637	TP53
6858	DB01593	Zinc	Metallothionein-3	P25713	MT3
6859	DB01593	Zinc	Programmed cell death protein 6	O75340	PDCD6
6860	DB01593	Zinc	DAN domain family member 5	Q8N907	DAND5
6861	DB01593	Zinc	Metallothionein-1A	P04731	MT1A
6862	DB01593	Zinc	Alpha-1B-glycoprotein	P04217	A1BG
6863	DB01593	Zinc	Alpha-2-macroglobulin	P01023	A2M
6864	DB01593	Zinc	Angiotensinogen	P01019	AGT
6865	DB01593	Zinc	Alpha-2-HS-glycoprotein	P02765	AHSG
6866	DB01593	Zinc	Serum amyloid P-component	P02743	APCS
6867	DB01593	Zinc	Apolipoprotein A-I	P02647	APOA1
6868	DB01593	Zinc	Apolipoprotein A-II	P02652	APOA2
6869	DB01593	Zinc	Apolipoprotein A-IV	P06727	APOA4
6870	DB01593	Zinc	Apolipoprotein B receptor	Q0VD83	APOBR
6871	DB01593	Zinc	Apolipoprotein E	P02649	APOE
6872	DB01593	Zinc	Apolipoprotein L1	O14791	APOL1
6873	DB01593	Zinc	Complement C1q subcomponent subunit B	P02746	C1QB
6874	DB01593	Zinc	Complement C1q subcomponent subunit C	P02747	C1QC
6875	DB01593	Zinc	Complement C1r subcomponent	P00736	C1R
6876	DB01593	Zinc	Complement C1s subcomponent	P09871	C1S
6877	DB01593	Zinc	Complement C3	P01024	C3
6878	DB01593	Zinc	Complement C4-B	P0C0L5	C4B
6879	DB01593	Zinc	C4b-binding protein alpha chain	P04003	C4BPA
6880	DB01593	Zinc	C4b-binding protein beta chain	P20851	C4BPB
6881	DB01593	Zinc	Complement C5	P01031	C5
6882	DB01593	Zinc	Lys-63-specific deubiquitinase BRCC36	P46736	BRCC3
6883	DB01593	Zinc	Complement component C8 alpha chain	P07357	C8A
6884	DB01593	Zinc	Complement component C8 beta chain	P07358	C8B
6885	DB01593	Zinc	Complement component C8 gamma chain	P07360	C8G
6886	DB01593	Zinc	Complement factor B	P00751	CFB
6887	DB01593	Zinc	Complement factor H	P08603	CFH
6888	DB01593	Zinc	Complement factor I	P05156	CFI
6889	DB01593	Zinc	Clusterin	P10909	CLU
6890	DB01593	Zinc	Ceruloplasmin	P00450	CP
6891	DB01593	Zinc	Carboxypeptidase N catalytic chain	P15169	CPN1
6892	DB01593	Zinc	Carboxypeptidase N subunit 2	P22792	CPN2
6893	DB01593	Zinc	Dermcidin	P81605	DCD
6894	DB01593	Zinc	Desmoplakin	P15924	DSP
6895	DB01593	Zinc	Coagulation factor XII	P00748	F12
6896	DB01593	Zinc	Coagulation factor XIII B chain	P05160	F13B
6897	DB01593	Zinc	Prothrombin	P00734	F2
6898	DB01593	Zinc	Ficolin-3	O75636	FCN3
6899	DB01593	Zinc	Fibrinogen alpha chain	P02671	FGA
6900	DB01593	Zinc	Fibronectin	P02751	FN1
6901	DB01593	Zinc	Gelsolin	P06396	GSN
6902	DB01593	Zinc	Hemoglobin subunit alpha	P69905	HBA1
6903	DB01593	Zinc	Hemoglobin subunit beta	P68871	HBB
6904	DB01593	Zinc	Haptoglobin-related protein	P00739	HPR
6905	DB01593	Zinc	Hornerin	Q86YZ3	HRNR
6906	DB01593	Zinc	Insulin-like growth factor-binding protein complex acid labile subunit	P35858	IGFALS
6907	DB01593	Zinc	Ig alpha-1 chain C region	P01876	IGHA1
6908	DB01593	Zinc	Ig mu chain C region	P01871	IGHM
6909	DB01593	Zinc	Immunoglobulin kappa variable 1-17	P01599	IGKV1-17
6910	DB01593	Zinc	Immunoglobulin lambda variable 3-21	P80748	IGLV3-21
6911	DB01593	Zinc	Inter-alpha-trypsin inhibitor heavy chain H1	P19827	ITIH1
6912	DB01593	Zinc	Inter-alpha-trypsin inhibitor heavy chain H2	P19823	ITIH2
6913	DB01593	Zinc	Inter-alpha-trypsin inhibitor heavy chain H3	Q06033	ITIH3
6914	DB01593	Zinc	Inter-alpha-trypsin inhibitor heavy chain H4	Q14624	ITIH4
6915	DB01593	Zinc	Immunoglobulin J chain	P01591	JCHAIN
6916	DB01593	Zinc	Junction plakoglobin	P14923	JUP
6917	DB01593	Zinc	Plasma kallikrein	P03952	KLKB1
6918	DB01593	Zinc	Kininogen-1	P01042	KNG1
6919	DB01593	Zinc	Keratin, type II cytoskeletal 1	P04264	KRT1
6920	DB01593	Zinc	Keratin, type I cytoskeletal 10	P13645	KRT10
6921	DB01593	Zinc	Keratin, type I cytoskeletal 14	P02533	KRT14
6922	DB01593	Zinc	Keratin, type I cytoskeletal 16	P08779	KRT16
6923	DB01593	Zinc	Keratin, type II cytoskeletal 2 epidermal	P35908	KRT2
6924	DB01593	Zinc	Keratin, type II cytoskeletal 5	P13647	KRT5
6925	DB01593	Zinc	Keratin, type II cytoskeletal 6A	P02538	KRT6A
6926	DB01593	Zinc	Keratin, type I cytoskeletal 9	P35527	KRT9
6927	DB01593	Zinc	Alpha-1-acid glycoprotein 2	P19652	ORM2
6928	DB01593	Zinc	N-acetylmuramoyl-L-alanine amidase	Q96PD5	PGLYRP2
6929	DB01593	Zinc	Serum paraoxonase/arylesterase 1	P27169	PON1
6930	DB01593	Zinc	Pregnancy zone protein	P20742	PZP
6931	DB01593	Zinc	Protein S100-A7	P31151	S100A7
6932	DB01593	Zinc	Selenoprotein P	P49908	SEPP1
6933	DB01593	Zinc	Alpha-1-antitrypsin	P01009	SERPINA1
6934	DB01593	Zinc	Alpha-1-antichymotrypsin	P01011	SERPINA3
6935	DB01593	Zinc	Kallistatin	P29622	SERPINA4
6936	DB01593	Zinc	Corticosteroid-binding globulin	P08185	SERPINA6
6937	DB01593	Zinc	Heparin cofactor 2	P05546	SERPIND1
6938	DB01593	Zinc	Sex hormone-binding globulin	P04278	SHBG
6939	DB01593	Zinc	Serotransferrin	P02787	TF
6940	DB01593	Zinc	Transthyretin	P02766	TTR
6941	DB01593	Zinc	Vitronectin	P04004	VTN
6942	DB01593	Zinc	Amyloid-like protein 1	P51693	APLP1
6943	DB01593	Zinc	Amyloid-like protein 2	Q06481	APLP2
6944	DB01593	Zinc	Amyloid beta A4 protein	P05067	APP
6945	DB01593	Zinc	Poly [ADP-ribose] polymerase 1	P09874	PARP1
7159	DB01698	Rutin	Aldo-keto reductase family 1 member C3	P42330	AKR1C3
7160	DB01698	Rutin	Carbonyl reductase [NADPH] 1	P16152	CBR1
7490	DB01892	Hyperforin	Prostaglandin G/H synthase 1	P23219	PTGS1
7491	DB01892	Hyperforin	Nuclear receptor subfamily 1 group I member 2	O75469	NR1I2
7492	DB01892	Hyperforin	Arachidonate 5-lipoxygenase	P09917	ALOX5
9571	DB03193	Stearic acid	Group IID secretory phospholipase A2	Q9UNK4	PLA2G2D
9572	DB03193	Stearic acid	Peroxisome proliferator-activated receptor alpha	Q07869	PPARA
10533	DB03796	Palmitic Acid	Glycodelin	P09466	PAEP
10534	DB03796	Palmitic Acid	Hepatocyte nuclear factor 4-gamma	Q14541	HNF4G
10535	DB03796	Palmitic Acid	Cytochrome P450 2C8	P10632	CYP2C8
10536	DB03796	Palmitic Acid	Trafficking protein particle complex subunit 3	O43617	TRAPPC3
10537	DB03796	Palmitic Acid	Rhodopsin	P08100	RHO
10538	DB03796	Palmitic Acid	SEC14-like protein 2	O76054	SEC14L2
10539	DB03796	Palmitic Acid	Palmitoyl-protein thioesterase 1	P50897	PPT1
10540	DB03796	Palmitic Acid	Myelin P2 protein	P02689	PMP2
10541	DB03796	Palmitic Acid	Alpha-lactalbumin	P00709	LALBA
10542	DB03796	Palmitic Acid	Peroxisome proliferator-activated receptor alpha	Q07869	PPARA
11177	DB04216	Quercetin	Tyrosine-protein kinase HCK	P08631	HCK
11178	DB04216	Quercetin	Phosphatidylinositol 4,5-bisphosphate 3-kinase catalytic subunit gamma isoform	P48736	PIK3CG
11179	DB04216	Quercetin	UDP-glucuronosyltransferase 3A1	Q6NUS8	UGT3A1
11180	DB04216	Quercetin	ATP synthase subunit alpha, mitochondrial	P25705	ATP5A1
11181	DB04216	Quercetin	ATP synthase subunit beta, mitochondrial	P06576	ATP5B
11182	DB04216	Quercetin	ATP synthase subunit gamma, mitochondrial	P36542	ATP5C1
11183	DB04216	Quercetin	Serine/threonine-protein kinase pim-1	P11309	PIM1
11184	DB04216	Quercetin	HTH-type transcriptional regulator TtgR	Q9AIU0	TTGR
11185	DB04216	Quercetin	3-hydroxyisobutyryl-CoA hydrolase, mitochondrial	Q6NVY1	HIBCH
11186	DB04216	Quercetin	3-hydroxyacyl-[acyl-carrier-protein] dehydratase FabZ	Q6NVY1	FABZ
11187	DB04216	Quercetin	Serine/threonine-protein kinase 17B	O94768	STK17B
11188	DB04216	Quercetin	Estrogen receptor alpha	P03372	ESR1
11189	DB04216	Quercetin	Estrogen receptor beta	Q92731	ESR2
11190	DB04216	Quercetin	Ribosyldihydronicotinamide dehydrogenase [quinone]	P16083	NQO2
11191	DB04216	Quercetin	Aryl hydrocarbon receptor	P35869	AHR
11192	DB04216	Quercetin	Cytochrome P450 1B1	Q16678	CYP1B1
11193	DB04216	Quercetin	Actin, cytoplasmic 1	P60709	ACTB
11194	DB04216	Quercetin	Casein kinase II subunit alpha	P68400	CSNK2A1
11195	DB04216	Quercetin	Casein kinase II subunit beta	P67870	CSNK2B
11196	DB04216	Quercetin	Eukaryotic translation initiation factor 3 subunit F	O00303	EIF3F
11197	DB04216	Quercetin	Heat shock protein HSP 90-alpha	P07900	HSP90AA1
11198	DB04216	Quercetin	Heat shock-related 70 kDa protein 2	P54652	HSPA2
11199	DB04216	Quercetin	RuvB-like 2	Q9Y230	RUVBL2
11200	DB04216	Quercetin	Splicing factor 3B subunit 3	Q15393	SF3B3
11201	DB04216	Quercetin	Ubiquitin-like modifier-activating enzyme 1	P22314	UBA1
11202	DB04216	Quercetin	Sex hormone-binding globulin	P04278	SHBG
11203	DB04216	Quercetin	Carbonyl reductase [NADPH] 1	P16152	CBR1
11204	DB04216	Quercetin	CCAAT/enhancer-binding protein beta	P17676	CEBPB
11205	DB04216	Quercetin	Nuclear receptor subfamily 1 group I member 2	O75469	NR1I2
13727	DB06757	Manganese	Isocitrate dehydrogenase [NAD] subunit alpha, mitochondrial	P50213	IDH3A
13728	DB06757	Manganese	Isocitrate dehydrogenase [NAD] subunit gamma, mitochondrial	P51553	IDH3G
13729	DB06757	Manganese	TGF-beta-activated kinase 1 and MAP3K7-binding protein 1	Q15750	TAB1
13730	DB06757	Manganese	Arginase-1	P05089	ARG1
13731	DB06757	Manganese	Serotransferrin	P02787	TF
15465	DB08231	Myristic acid	cAMP-dependent protein kinase inhibitor alpha	P61925	PKIA
15466	DB08231	Myristic acid	cAMP-dependent protein kinase catalytic subunit alpha	P17612	PRKACA
15467	DB08231	Myristic acid	Fatty acid metabolism regulator protein	P0A8V6	FADR
15468	DB08231	Myristic acid	Enoyl-CoA delta isomerase 2, mitochondrial	O75521	ECI2
15469	DB08231	Myristic acid	Recoverin	P35243	RCVRN
15470	DB08231	Myristic acid	Calmodulin	P0DP23	CALM1
15471	DB08231	Myristic acid	Non-fluorescent flavoprotein	P09142	LUXF
15472	DB08231	Myristic acid	Tyrosine-protein kinase ABL1	P00519	ABL1
15473	DB08231	Myristic acid	UDP-3-O-[3-hydroxymyristoyl] N-acetylglucosamine deacetylase	O67648	LPXC
15474	DB08231	Myristic acid	Hepatocyte nuclear factor 4-alpha	P41235	HNF4A
15475	DB08231	Myristic acid	Nuclear receptor coactivator 1	Q15788	NCOA1
15476	DB08231	Myristic acid	Protein Nef	P04324	NEF
15477	DB08231	Myristic acid	Ferrichrome-iron receptor	P06971	FHUA
15478	DB08231	Myristic acid	Peptidyl-prolyl cis-trans isomerase FKBP1A	P62942	FKBP1A
15479	DB08231	Myristic acid	Calcineurin subunit B type 1	P63098	PPP3R1
15480	DB08231	Myristic acid	Serine/threonine-protein phosphatase 2B catalytic subunit alpha isoform	Q08209	PPP3CA
15481	DB08231	Myristic acid	Alpha-pyrone synthesis polyketide synthase-like Pks18	P9WPF1	PKS18
15482	DB08231	Myristic acid	Gag-Pol polyprotein	P12497	GAG-POL
15483	DB08231	Myristic acid	Trafficking protein particle complex subunit 3	O43617	TRAPPC3
15484	DB08231	Myristic acid	Insulin	P01308	INS
15485	DB08231	Myristic acid	Ganglioside GM2 activator	P17900	GM2A
15486	DB08231	Myristic acid	ADP-ribosylation factor 6	P62330	ARF6
15487	DB08231	Myristic acid	Lymphocyte antigen 96	Q9Y6Y9	LY96
15488	DB08231	Myristic acid	Protein TonB	P02929	TONB
15489	DB08231	Myristic acid	Gag polyprotein	P02929	GAG
15490	DB08231	Myristic acid	Gag-Pol polyprotein	P04584	GAG-POL
15491	DB08231	Myristic acid	ADP-ribosylation factor 1	P84077	ARF1
15492	DB08231	Myristic acid	Guanylyl cyclase-activating protein 1	P43080	GUCA1A
15493	DB08231	Myristic acid	R2-like ligand binding oxidase	P9WH69	NRDB
15494	DB08231	Myristic acid	Poliovirus receptor	P15151	PVR
15495	DB08231	Myristic acid	Toll-like receptor 4	O00206	TLR4
15496	DB08231	Myristic acid	Peroxisome proliferator-activated receptor alpha	Q07869	PPARA
16689	DB09130	Copper	Amyloid beta A4 protein	P05067	APP
16690	DB09130	Copper	Adenosylhomocysteinase	P23526	AHCY
16691	DB09130	Copper	Histone H2B type 1-C/E/F/G/I	P62807	HIST1H2BC
16692	DB09130	Copper	Glyceraldehyde-3-phosphate dehydrogenase	P04406	GAPDH
16693	DB09130	Copper	Nucleoside diphosphate kinase A	P15531	NME1
16694	DB09130	Copper	Histone H1.4	P10412	HIST1H1E
16695	DB09130	Copper	Peroxiredoxin-1	Q06830	PRDX1
16696	DB09130	Copper	Protein S100-A8	P05109	S100A8
16697	DB09130	Copper	40S ribosomal protein SA	P08865	RPSA
16698	DB09130	Copper	Actin, cytoplasmic 2	P63261	ACTG1
16699	DB09130	Copper	Alpha-enolase	P06733	ENO1
16700	DB09130	Copper	Elongation factor 1-alpha 1	P68104	EEF1A1
16701	DB09130	Copper	Keratin, type II cytoskeletal 8	P05787	KRT8
16702	DB09130	Copper	Protein disulfide-isomerase	P07237	P4HB
16703	DB09130	Copper	Protein disulfide-isomerase A3	P30101	PDIA3
16704	DB09130	Copper	60 kDa heat shock protein, mitochondrial	P10809	HSPD1
16705	DB09130	Copper	Heat shock 70 kDa protein 13	P48723	HSPA13
16706	DB09130	Copper	78 kDa glucose-regulated protein	P11021	HSPA5
16707	DB09130	Copper	Endoplasmin	P14625	HSP90B1
16708	DB09130	Copper	Serotransferrin	P02787	TF
16709	DB09130	Copper	Cell growth-regulating nucleolar protein	Q08288	LYAR
16710	DB09130	Copper	40S ribosomal protein S2	P15880	RPS2
16711	DB09130	Copper	Serine/arginine-rich splicing factor 1	Q07955	SRSF1
16712	DB09130	Copper	Heterogeneous nuclear ribonucleoproteins A2/B1	P22626	HNRNPA2B1
16713	DB09130	Copper	Heterogeneous nuclear ribonucleoprotein H	P31943	HNRNPH1
16714	DB09130	Copper	Heterogeneous nuclear ribonucleoprotein H3	P31942	HNRNPH3
16715	DB09130	Copper	Cobalt-precorrin-5B C(1)-methyltransferase	P61987	CBID
16716	DB09130	Copper	Heterogeneous nuclear ribonucleoprotein L	P14866	HNRNPL
16717	DB09130	Copper	Splicing factor, proline- and glutamine-rich	P23246	SFPQ
16718	DB09130	Copper	Splicing factor 3A subunit 2	Q15428	SF3A2
16719	DB09130	Copper	Receptor of activated protein C kinase 1	P63244	RACK1
16720	DB09130	Copper	Alpha-actinin-1	P12814	ACTN1
16721	DB09130	Copper	Aminoacylase-1	Q03154	ACY1
16722	DB09130	Copper	Annexin A4	P09525	ANXA4
16723	DB09130	Copper	Annexin A5	P08758	ANXA5
16724	DB09130	Copper	Calreticulin	P27797	CALR
16725	DB09130	Copper	Pyruvate kinase PKM	P14618	PKM
16726	DB09130	Copper	Alcohol dehydrogenase [NADP(+)]	P14550	AKR1A1
16727	DB09130	Copper	NADH-cytochrome b5 reductase 3	P00387	CYB5R3
16728	DB09130	Copper	Glutathione reductase, mitochondrial	P00390	GSR
16729	DB09130	Copper	Transketolase	P29401	TKT
16730	DB09130	Copper	Peroxiredoxin-2	P32119	PRDX2
16731	DB09130	Copper	Peroxiredoxin-6	P30041	PRDX6
16732	DB09130	Copper	Peptidyl-prolyl cis-trans isomerase A	P62937	PPIA
16733	DB09130	Copper	Heat shock cognate 71 kDa protein	P11142	HSPA8
16734	DB09130	Copper	Heat shock protein HSP 90-alpha	P07900	HSP90AA1
16735	DB09130	Copper	Prostaglandin E synthase 3	Q15185	PTGES3
16736	DB09130	Copper	Stress-induced-phosphoprotein 1	P31948	STIP1
16737	DB09130	Copper	Translation elongation factor 1 alpha 1-like 14	P31948	EEF1A1L14
16738	DB09130	Copper	Eukaryotic translation initiation factor 6	P56537	EIF6
16739	DB09130	Copper	Eukaryotic initiation factor 4A-I	P60842	EIF4A1
16740	DB09130	Copper	Glucose-6-phosphate isomerase	P06744	GPI
16741	DB09130	Copper	L-lactate dehydrogenase A chain	P00338	LDHA
16742	DB09130	Copper	Phosphoglycerate kinase 1	P00558	PGK1
16743	DB09130	Copper	Tubulin alpha-3C/D chain	Q13748	TUBA3C
16744	DB09130	Copper	Tubulin beta chain	P07437	TUBB
16745	DB09130	Copper	Cofilin-1	P23528	CFL1
16746	DB09130	Copper	14-3-3 protein beta/alpha	P31946	YWHAB
16747	DB09130	Copper	Aspartate aminotransferase, cytoplasmic	P17174	GOT1
16748	DB09130	Copper	Glutathione synthetase	P48637	GSS
16749	DB09130	Copper	Hepatoma-derived growth factor	P51858	HDGF
16750	DB09130	Copper	Isocitrate dehydrogenase [NAD] subunit alpha, mitochondrial	P50213	IDH3A
16751	DB09130	Copper	Chloride intracellular channel protein 1	O00299	CLIC1
16752	DB09130	Copper	Proteasome activator complex subunit 1	Q06323	PSME1
16753	DB09130	Copper	Phosphatidylethanolamine-binding protein 1	P30086	PEBP1
16754	DB09130	Copper	Phosphoglycerate mutase 1	P18669	PGAM1
16755	DB09130	Copper	Ran-specific GTPase-activating protein	P43487	RANBP1
16756	DB09130	Copper	UDP-glucose 6-dehydrogenase	O60701	UGDH
16757	DB09130	Copper	Beta-2-microglobulin	P61769	B2M
16758	DB09130	Copper	Protein SCO1 homolog, mitochondrial	O75880	SCO1
16759	DB09130	Copper	Alternative prion protein	F7VJQ1	PRNP
16760	DB09130	Copper	Glycine receptor subunit alpha-1	P23415	GLRA1
16761	DB09130	Copper	Huntingtin	P42858	HTT
16762	DB09130	Copper	Endonuclease 8-like 1	Q96FI4	NEIL1
16763	DB09130	Copper	Endonuclease 8-like 2	Q969S2	NEIL2
16764	DB09130	Copper	Hephaestin-like protein 1	Q6MZM0	HEPHL1
16765	DB09130	Copper	Plasminogen activator inhibitor 1	P05121	SERPINE1
16766	DB09130	Copper	Protein S100-A2	P29034	S100A2
16767	DB09130	Copper	Protein S100-A4	P26447	S100A4
16768	DB09130	Copper	Alpha-synuclein	P37840	SNCA
16769	DB09130	Copper	Brain-derived neurotrophic factor	P23560	BDNF
16770	DB09130	Copper	Protein DJ-1	Q99497	PARK7
16771	DB09130	Copper	Islet amyloid polypeptide	P10997	IAPP
16772	DB09130	Copper	Tachykinin-3	Q9UHF0	TAC3
16773	DB09130	Copper	Alpha-1B-glycoprotein	P04217	A1BG
16774	DB09130	Copper	Afamin	P43652	AFM
16775	DB09130	Copper	Angiotensinogen	P01019	AGT
16776	DB09130	Copper	Alpha-2-HS-glycoprotein	P02765	AHSG
16777	DB09130	Copper	Serum amyloid P-component	P02743	APCS
16778	DB09130	Copper	Apolipoprotein A-I	P02647	APOA1
16779	DB09130	Copper	Apolipoprotein A-II	P02652	APOA2
16780	DB09130	Copper	Apolipoprotein A-IV	P06727	APOA4
16781	DB09130	Copper	Apolipoprotein B receptor	Q0VD83	APOBR
16782	DB09130	Copper	Apolipoprotein C-II	P02655	APOC2
16783	DB09130	Copper	Apolipoprotein C-III	P02656	APOC3
16784	DB09130	Copper	Apolipoprotein D	P05090	APOD
16785	DB09130	Copper	Apolipoprotein E	P02649	APOE
16786	DB09130	Copper	Beta-2-glycoprotein 1	P02749	APOH
16787	DB09130	Copper	Zinc-alpha-2-glycoprotein	P25311	AZGP1
16788	DB09130	Copper	Complement C1q subcomponent subunit C	P02747	C1QC
16789	DB09130	Copper	Complement C1s subcomponent	P09871	C1S
16790	DB09130	Copper	Complement C3	P01024	C3
16791	DB09130	Copper	Complement C4-B	P0C0L5	C4B
16792	DB09130	Copper	C4b-binding protein alpha chain	P04003	C4BPA
16793	DB09130	Copper	Complement C5	P01031	C5
16794	DB09130	Copper	Complement component C8 beta chain	P07358	C8B
16795	DB09130	Copper	Complement component C9	P02748	C9
16796	DB09130	Copper	Complement factor H	P08603	CFH
16797	DB09130	Copper	Complement factor I	P05156	CFI
16798	DB09130	Copper	Tetranectin	P05452	CLEC3B
16799	DB09130	Copper	Clusterin	P10909	CLU
16800	DB09130	Copper	Prothrombin	P00734	F2
16801	DB09130	Copper	Complement component 1 Q subcomponent-binding protein, mitochondrial	Q07021	C1QBP
16802	DB09130	Copper	Gelsolin	P06396	GSN
16803	DB09130	Copper	Hemoglobin subunit alpha	P69905	HBA1
16804	DB09130	Copper	Hemoglobin subunit beta	P68871	HBB
16805	DB09130	Copper	Chromobox protein homolog 5	P45973	CBX5
16806	DB09130	Copper	Haptoglobin-related protein	P00739	HPR
16807	DB09130	Copper	Insulin-like growth factor-binding protein complex acid labile subunit	P35858	IGFALS
16808	DB09130	Copper	Ig gamma-1 chain C region	P01857	IGHG1
16809	DB09130	Copper	Ig gamma-4 chain C region	P01861	IGHG4
16810	DB09130	Copper	Immunoglobulin lambda-like polypeptide 1	P15814	IGLL1
16811	DB09130	Copper	Inter-alpha-trypsin inhibitor heavy chain H2	P19823	ITIH2
16812	DB09130	Copper	Kininogen-1	P01042	KNG1
16813	DB09130	Copper	Keratin, type II cytoskeletal 1	P04264	KRT1
16814	DB09130	Copper	Keratin, type I cytoskeletal 10	P13645	KRT10
16815	DB09130	Copper	Keratin, type II cytoskeletal 2 epidermal	P35908	KRT2
16816	DB09130	Copper	Keratin, type I cytoskeletal 9	P35527	KRT9
16817	DB09130	Copper	Leucine-rich alpha-2-glycoprotein	P02750	LRG1
16818	DB09130	Copper	Lumican	P51884	LUM
16819	DB09130	Copper	N-acetylmuramoyl-L-alanine amidase	Q96PD5	PGLYRP2
16820	DB09130	Copper	Plasminogen	P00747	PLG
16821	DB09130	Copper	Serum paraoxonase/arylesterase 1	P27169	PON1
16822	DB09130	Copper	Platelet basic protein	P02775	PPBP
16823	DB09130	Copper	Alpha-1-antitrypsin	P01009	SERPINA1
16824	DB09130	Copper	Kallistatin	P29622	SERPINA4
16825	DB09130	Copper	Corticosteroid-binding globulin	P08185	SERPINA6
16826	DB09130	Copper	Thyroxine-binding globulin	P05543	SERPINA7
16827	DB09130	Copper	Antithrombin-III	P01008	SERPINC1
16828	DB09130	Copper	Heparin cofactor 2	P05546	SERPIND1
16829	DB09130	Copper	Pigment epithelium-derived factor	P36955	SERPINF1
16830	DB09130	Copper	Alpha-2-antiplasmin	P08697	SERPINF2
16831	DB09130	Copper	Plasma protease C1 inhibitor	P05155	SERPING1
16832	DB09130	Copper	Transthyretin	P02766	TTR
16833	DB09130	Copper	Vitronectin	P04004	VTN
16834	DB09130	Copper	Amyloid-like protein 1	P51693	APLP1
18460	DB13174	Rhein	Oxysterols receptor LXR-alpha	Q13133	NR1H3
18461	DB13174	Rhein	Oxysterols receptor LXR-beta	P55055	NR1H2
18462	DB13174	Rhein	Arachidonate 5-lipoxygenase	P09917	ALOX5
